# Supplementary material for: Maternal–Fetal Infectious Risk and Early Antibiotic Treatment Patterns in Late Preterm and Term Newborns in a Romanian Secondary-Care Maternity: A Six-Month Observational Cohort
Source: Biomedicines. 2026 Feb 27;14(3):538. doi: 10.3390/biomedicines14030538 (PMC13024130; doi:10.3390/biomedicines14030538)
Supplement: Supplementary file 1 [file biomedicines-14-00538-s001.zip]

Archive with 1 entries (1 files):
- biomedicines-4147129-supplementary.pdf
